# Supplementary material for: Genome methylation and regulatory functions for hypoxic adaptation in Tibetan chicken embryos
Source: PeerJ. 2017 Oct 6;5:e3891. doi: 10.7717/peerj.3891 (PMC5633026; doi:10.7717/peerj.3891)
Supplement: Table S3 [file peerj-05-3891-s007.xlsx]

## Sheet: Sheet1
Table S3. The genome mapping of the MeDIP-seq reads.
Sample	Clean Reads	Clean Nucleotides (bp)	Map Reads	Map Rate%	Uniq Map Reads	Uniq Map Rate%
TC-1	40600450	5075056250	22637803	55.76	19767987	48.69
TC-2	40085004	5010625500	28705395	71.61	24504616	61.13
TC-3	42254310	5281788750	29694352	70.28	24937307	59.02
CH-1	38181416	4772677000	22112712	57.91	18946252	49.62
CH-2	40186538	5023317250	29028140	72.23	25085128	62.42
CH-3	40965046	5120630750	29522640	72.07	25263295	61.67
TC: the Tibetan chicken; CH: the chahua chicken. The number adjacent to the breed name indicates the biological replicates.
