# Supplementary material for: Genome methylation and regulatory functions for hypoxic adaptation in Tibetan chicken embryos
Source: PeerJ. 2017 Oct 6;5:e3891. doi: 10.7717/peerj.3891 (PMC5633026; doi:10.7717/peerj.3891)
Supplement: Table S7 [file peerj-05-3891-s011.xlsx]

## Sheet: Sheet1
S7 Table. The KEGG pathways of significantly enriched by the 695 DMGs.
Pathway	DMGs with pathway annotation	All genes with pathway annotation	Pvalue	Qvalue	Pathway ID	genes
Long-term potentiation	7	73	0.00290987	0.192105	ko04720	ENSG00000072133, ENSG00000005339, ENSG00000182621, ENSG00000145349, ENSG00000166501, ENSG00000183454, ENSG00000120251
Gap junction	8	101	0.00491686	0.192105	ko04540	ENSG00000104067, ENSG00000087460, ENSG00000182621, ENSG00000138798, ENSG00000115904, ENSG00000166501, ENSG00000061918, ENSG00000145431
Vascular smooth muscle contraction	9	126	0.00577363	0.192105	ko04270	ENSG00000064989, ENSG00000087460, ENSG00000182621, ENSG00000151617, ENSG00000123739, ENSG00000156113, ENSG00000166501, ENSG00000061918, ENSG00000072952
Glycosaminoglycan biosynthesis - heparan sulfate	4	30	0.00738739	0.192105	ko00534	ENSG00000153936, ENSG00000151348, ENSG00000138653, ENSG00000164100
Adherens junction	7	88	0.00815689	0.192105	ko04520	ENSG00000104067, ENSG00000005339, ENSG00000142949, ENSG00000135341, ENSG00000183230, ENSG00000166949, ENSG00000148737
Mucin type O-Glycan biosynthesis	4	31	0.00831083	0.192105	ko00512	ENSG00000139629, ENSG00000182870, ENSG00000110328, ENSG00000174473
Wnt signaling pathway	10	159	0.00892766	0.192105	ko04310	ENSG00000116161, ENSG00000005339, ENSG00000182621, ENSG00000145349, ENSG00000135341, ENSG00000166501, ENSG00000166949, ENSG00000148737, ENSG00000159692, ENSG00000162337
Endocytosis	14	266	0.0101551	0.192105	ko04144	ENSG00000197959, ENSG00000234745, ENSG00000206503, ENSG00000204525, ENSG00000204642, ENSG00000204632, ENSG00000204592, ENSG00000140600, ENSG00000138798, ENSG00000107242, ENSG00000166949, ENSG00000198873, ENSG00000107295, ENSG00000122705
Focal adhesion	13	241	0.0107701	0.192105	ko04510	ENSG00000115414, ENSG00000171914, ENSG00000081052, ENSG00000197702, ENSG00000188153, ENSG00000138798, ENSG00000115904, ENSG00000107242, ENSG00000166501, ENSG00000171502, ENSG00000145431, ENSG00000117020, ENSG00000164171
Long-term depression	6	73	0.0120065	0.192105	ko04730	ENSG00000087460, ENSG00000182621, ENSG00000123739, ENSG00000166501, ENSG00000061918, ENSG00000120251
alpha-Linolenic acid metabolism	3	19	0.0126449	0.192105	ko00592	ENSG00000166035, ENSG00000123739, ENSG00000161533
ErbB signaling pathway	7	97	0.0135604	0.192105	ko04012	ENSG00000169752, ENSG00000145349, ENSG00000138798, ENSG00000115904, ENSG00000166501, ENSG00000117020, ENSG00000124882
Histidine metabolism	3	21	0.0167026	0.21229	ko00340	ENSG00000164904, ENSG00000132746, ENSG00000006534
Protein digestion and absorption	7	102	0.0174827	0.21229	ko04974	ENSG00000081052, ENSG00000092758, ENSG00000053918, ENSG00000188153, ENSG00000197635, ENSG00000111799, ENSG00000171502
mTOR signaling pathway	5	60	0.020128	0.228117	ko04150	ENSG00000164327, ENSG00000083290, ENSG00000072133, ENSG00000117020, ENSG00000100644
Calcium signaling pathway	10	183	0.0220831	0.234633	ko04020	ENSG00000087460, ENSG00000137825, ENSG00000182621, ENSG00000198838, ENSG00000151617, ENSG00000145349, ENSG00000156049, ENSG00000166501, ENSG00000183454, ENSG00000115252
Cell cycle	8	133	0.0235057	0.235057	ko04110	ENSG00000175054, ENSG00000079335, ENSG00000005339, ENSG00000115947, ENSG00000134480, ENSG00000166949, ENSG00000112118, ENSG00000097046
beta-Alanine metabolism	3	25	0.0267594	0.249054	ko00410	ENSG00000161533, ENSG00000188641, ENSG00000164904
Vibrio cholerae infection	5	66	0.0290671	0.249054	ko05110	ENSG00000104067, ENSG00000053918, ENSG00000087460, ENSG00000143882, ENSG00000166501
MAPK signaling pathway	14	306	0.0302973	0.249054	ko04010	ENSG00000155903, ENSG00000196712, ENSG00000072133, ENSG00000100784, ENSG00000138798, ENSG00000123739, ENSG00000115904, ENSG00000197442, ENSG00000135341, ENSG00000166501, ENSG00000107831, ENSG00000138032, ENSG00000117020, ENSG00000055208
Endometrial cancer	5	67	0.0307654	0.249054	ko05213	ENSG00000138798, ENSG00000115904, ENSG00000183230, ENSG00000148737, ENSG00000117020
Phototransduction - fly	3	27	0.0327606	0.25315	ko04745	ENSG00000182621, ENSG00000145349, ENSG00000166501
Purine metabolism	9	170	0.0346961	0.256449	ko00230	ENSG00000128059, ENSG00000068654, ENSG00000143199, ENSG00000137054, ENSG00000152270, ENSG00000095464, ENSG00000115252, ENSG00000061918, ENSG00000162433
Amoebiasis	8	148	0.040683	0.288171	ko05146	ENSG00000115414, ENSG00000081052, ENSG00000087460, ENSG00000188153, ENSG00000182621, ENSG00000156049, ENSG00000166501, ENSG00000171502
Salivary secretion	6	98	0.0435763	0.296319	ko04970	ENSG00000087460, ENSG00000182621, ENSG00000198838, ENSG00000156113, ENSG00000166501, ENSG00000061918
Glioma	5	76	0.0488529	0.319422	ko05214	ENSG00000145349, ENSG00000138798, ENSG00000115904, ENSG00000166501, ENSG00000117020
GnRH signaling pathway	6	103	0.0532608	0.325248	ko04912	ENSG00000087460, ENSG00000182621, ENSG00000145349, ENSG00000123739, ENSG00000115904, ENSG00000166501
Bacterial invasion of epithelial cells	5	78	0.0535703	0.325248	ko05100	ENSG00000197959, ENSG00000115414, ENSG00000198087, ENSG00000183230, ENSG00000122705
Regulation of autophagy	3	34	0.058717	0.338228	ko04140	ENSG00000083290, ENSG00000125703, ENSG00000057663
Propanoate metabolism	3	35	0.0630264	0.338228	ko00640	ENSG00000163541, ENSG00000161533, ENSG00000164904
Pathways in cancer	16	406	0.0673518	0.338228	ko05200	ENSG00000115414, ENSG00000081052, ENSG00000005339, ENSG00000188153, ENSG00000138798, ENSG00000115904, ENSG00000183230, ENSG00000166501, ENSG00000107831, ENSG00000166949, ENSG00000148737, ENSG00000164161, ENSG00000117020, ENSG00000159692, ENSG00000100644, ENSG00000164171
Melanogenesis	6	110	0.0688585	0.338228	ko04916	ENSG00000087460, ENSG00000005339, ENSG00000182621, ENSG00000145349, ENSG00000166501, ENSG00000148737
Cell adhesion molecules (CAMs)	11	253	0.068928	0.338228	ko04514	ENSG00000234745, ENSG00000206503, ENSG00000204525, ENSG00000204642, ENSG00000204632, ENSG00000204592, ENSG00000179915, ENSG00000142949, ENSG00000113946, ENSG00000169760, ENSG00000021645
Phosphatidylinositol signaling system	5	85	0.0720949	0.338228	ko04070	ENSG00000137825, ENSG00000182621, ENSG00000107242, ENSG00000166501, ENSG00000078269
Pancreatic secretion	6	113	0.0762749	0.338228	ko04972	ENSG00000053918, ENSG00000087460, ENSG00000182621, ENSG00000123739, ENSG00000156113, ENSG00000166501
Lysine biosynthesis	1	3	0.0766517	0.338228	ko00300	ENSG00000164904
Inositol phosphate metabolism	4	62	0.0791425	0.338228	ko00562	ENSG00000137825, ENSG00000182621, ENSG00000107242, ENSG00000078269
Chagas disease (American trypanosomiasis)	7	142	0.0795154	0.338228	ko05142	ENSG00000087460, ENSG00000182621, ENSG00000175470, ENSG00000156049, ENSG00000166949, ENSG00000117020, ENSG00000074211
Phenylalanine metabolism	2	18	0.079583	0.338228	ko00360	ENSG00000132746, ENSG00000006534
Non-homologous end-joining	2	18	0.079583	0.338228	ko03450	ENSG00000079246, ENSG00000152422
Tight junction	7	147	0.0915597	0.371424	ko04530	ENSG00000104067, ENSG00000175470, ENSG00000113946, ENSG00000183230, ENSG00000166501, ENSG00000117020, ENSG00000074211
Fatty acid metabolism	3	41	0.0917636	0.371424	ko00071	ENSG00000123983, ENSG00000161533, ENSG00000164904
Gastric acid secretion	5	93	0.0970305	0.379305	ko04971	ENSG00000053918, ENSG00000087460, ENSG00000182621, ENSG00000145349, ENSG00000166501
Prostate cancer	6	121	0.098173	0.379305	ko05215	ENSG00000005339, ENSG00000138798, ENSG00000115904, ENSG00000148737, ENSG00000145431, ENSG00000117020
Pyruvate metabolism	3	43	0.10236	0.386693	ko00620	ENSG00000164904, ENSG00000124767, ENSG00000065833
Non-small cell lung cancer	4	72	0.119961	0.435828	ko05223	ENSG00000138798, ENSG00000115904, ENSG00000166501, ENSG00000117020
Biosynthesis of unsaturated fatty acids	2	23	0.121003	0.435828	ko01040	ENSG00000012660, ENSG00000161533
Axon guidance	6	129	0.123057	0.435828	ko04360	ENSG00000266028, ENSG00000099204, ENSG00000082684, ENSG00000182168, ENSG00000162631, ENSG00000092421
Small cell lung cancer	5	103	0.1335	0.463164	ko05222	ENSG00000115414, ENSG00000081052, ENSG00000188153, ENSG00000117020, ENSG00000164171
Neurotrophin signaling pathway	6	133	0.136561	0.464308	ko04722	ENSG00000072133, ENSG00000100784, ENSG00000145349, ENSG00000115904, ENSG00000197442, ENSG00000117020
Valine, leucine and isoleucine degradation	3	53	0.16165	0.530199	ko00280	ENSG00000161533, ENSG00000164904, ENSG00000148090
Fc gamma R-mediated phagocytosis	5	110	0.162179	0.530199	ko04666	ENSG00000197959, ENSG00000123739, ENSG00000107242, ENSG00000166501, ENSG00000117020
TGF-beta signaling pathway	4	82	0.168008	0.538892	ko04350	ENSG00000005339, ENSG00000138696, ENSG00000166949, ENSG00000204217
Renal cell carcinoma	4	83	0.173148	0.545096	ko05211	ENSG00000005339, ENSG00000115904, ENSG00000117020, ENSG00000100644
Melanoma	4	86	0.188887	0.583832	ko05218	ENSG00000138798, ENSG00000107831, ENSG00000145431, ENSG00000117020
ECM-receptor interaction	5	119	0.202292	0.602184	ko04512	ENSG00000115414, ENSG00000081052, ENSG00000188153, ENSG00000171502, ENSG00000164171
Chronic myeloid leukemia	4	89	0.205063	0.602184	ko05220	ENSG00000115904, ENSG00000166949, ENSG00000117020, ENSG00000159692
Glycine, serine and threonine metabolism	2	33	0.214148	0.602184	ko00260	ENSG00000113492, ENSG00000164904
Alanine, aspartate and glutamate metabolism	2	33	0.214148	0.602184	ko00250	ENSG00000113492, ENSG00000128059
Fc epsilon RI signaling pathway	4	92	0.221629	0.602184	ko04664	ENSG00000123739, ENSG00000115904, ENSG00000166501, ENSG00000117020
Adipocytokine signaling pathway	4	92	0.221629	0.602184	ko04920	ENSG00000123983, ENSG00000096968, ENSG00000117020, ENSG00000109819
ABC transporters	3	62	0.221724	0.602184	ko02010	ENSG00000124574, ENSG00000165029, ENSG00000103222
mRNA surveillance pathway	4	93	0.227229	0.602184	ko03015	ENSG00000175470, ENSG00000111880, ENSG00000092020, ENSG00000074211
Carbohydrate digestion and absorption	3	63	0.228667	0.602184	ko04973	ENSG00000182621, ENSG00000166501, ENSG00000117020
Allograft rejection	6	157	0.230247	0.602184	ko05330	ENSG00000234745, ENSG00000206503, ENSG00000204525, ENSG00000204642, ENSG00000204632, ENSG00000204592
Hepatitis C	6	160	0.243206	0.617539	ko05160	ENSG00000175470, ENSG00000138798, ENSG00000115904, ENSG00000113946, ENSG00000117020, ENSG00000074211
SNARE interactions in vesicular transport	2	36	0.243383	0.617539	ko04130	ENSG00000111450, ENSG00000151532
RNA polymerase	2	37	0.253172	0.632931	ko03020	ENSG00000068654, ENSG00000137054
Nucleotide excision repair	3	68	0.263927	0.644214	ko03420	ENSG00000225830, ENSG00000134480, ENSG00000111358
Autoimmune thyroid disease	6	165	0.265265	0.644214	ko05320	ENSG00000234745, ENSG00000206503, ENSG00000204525, ENSG00000204642, ENSG00000204632, ENSG00000204592
Type I diabetes mellitus	6	166	0.269738	0.645853	ko04940	ENSG00000234745, ENSG00000206503, ENSG00000204525, ENSG00000204642, ENSG00000204632, ENSG00000204592
Glycolysis / Gluconeogenesis	3	70	0.278225	0.647922	ko00010	ENSG00000164904, ENSG00000132746, ENSG00000006534
Metabolism of xenobiotics by cytochrome P450	3	70	0.278225	0.647922	ko00980	ENSG00000143819, ENSG00000132746, ENSG00000006534
Metabolic pathways	36	1251	0.297537	0.670609	ko01100	ENSG00000113492, ENSG00000166035, ENSG00000123983, ENSG00000139629, ENSG00000137825, ENSG00000182621, ENSG00000123739, ENSG00000120254, ENSG00000188690, ENSG00000128059, ENSG00000107242, ENSG00000068654, ENSG00000163541, ENSG00000143882, ENSG00000198848, ENSG00000104763, ENSG00000001630, ENSG00000161533, ENSG00000182870, ENSG00000100983, ENSG00000137054, ENSG00000188641, ENSG00000110328, ENSG0000…
Acute myeloid leukemia	3	73	0.299802	0.670609	ko05221	ENSG00000115904, ENSG00000148737, ENSG00000117020
Amyotrophic lateral sclerosis (ALS)	3	73	0.299802	0.670609	ko05014	ENSG00000197442, ENSG00000183454, ENSG00000120251
VEGF signaling pathway	3	76	0.321465	0.70063	ko04370	ENSG00000123739, ENSG00000166501, ENSG00000117020
PPAR signaling pathway	3	76	0.321465	0.70063	ko03320	ENSG00000123983, ENSG00000161533, ENSG00000065833
Colorectal cancer	3	77	0.328693	0.702406	ko05210	ENSG00000166949, ENSG00000148737, ENSG00000117020
Ubiquitin mediated proteolysis	5	145	0.331873	0.702406	ko04120	ENSG00000033178, ENSG00000078140, ENSG00000119048, ENSG00000185345, ENSG00000151148
Chemokine signaling pathway	7	216	0.338644	0.702406	ko04062	ENSG00000182621, ENSG00000115904, ENSG00000096968, ENSG00000166501, ENSG00000198873, ENSG00000117020, ENSG00000168243
Pyrimidine metabolism	4	113	0.344466	0.702406	ko00240	ENSG00000068654, ENSG00000137054, ENSG00000188641, ENSG00000134326
MAPK signaling pathway - fly	1	16	0.346666	0.702406	ko04013	ENSG00000115904
Lysine degradation	2	48	0.360058	0.702406	ko00310	ENSG00000198756, ENSG00000164904
Linoleic acid metabolism	1	17	0.363836	0.702406	ko00591	ENSG00000123739
Taste transduction	3	82	0.364768	0.702406	ko04742	ENSG00000087460, ENSG00000182621, ENSG00000115252
African trypanosomiasis	2	49	0.369559	0.702406	ko05143	ENSG00000182621, ENSG00000166501
Epithelial cell signaling in Helicobacter pylori infection	3	83	0.371954	0.702406	ko05120	ENSG00000104067, ENSG00000137845, ENSG00000143882
Fat digestion and absorption	2	50	0.379003	0.702406	ko04975	ENSG00000123739, ENSG00000165029
Pancreatic cancer	3	84	0.379125	0.702406	ko05212	ENSG00000138798, ENSG00000166949, ENSG00000117020
Pantothenate and CoA biosynthesis	1	18	0.380557	0.702406	ko00770	ENSG00000188641
Viral myocarditis	6	191	0.385736	0.702406	ko05416	ENSG00000234745, ENSG00000206503, ENSG00000204525, ENSG00000204642, ENSG00000204632, ENSG00000204592
Bladder cancer	2	51	0.388389	0.702406	ko05219	ENSG00000100784, ENSG00000138798
Drug metabolism - other enzymes	2	51	0.388389	0.702406	ko00983	ENSG00000198848, ENSG00000188641
Steroid biosynthesis	1	20	0.412697	0.732599	ko00100	ENSG00000001630
Alzheimer's disease	6	201	0.432831	0.732599	ko05010	ENSG00000137845, ENSG00000182621, ENSG00000198838, ENSG00000183454, ENSG00000165806, ENSG00000110717
Notch signaling pathway	2	56	0.434318	0.732599	ko04330	ENSG00000005339, ENSG00000159692
Arrhythmogenic right ventricular cardiomyopathy (ARVC)	3	92	0.435715	0.732599	ko05412	ENSG00000183230, ENSG00000148737, ENSG00000164171
Insulin signaling pathway	5	165	0.436373	0.732599	ko04910	ENSG00000142949, ENSG00000115904, ENSG00000152270, ENSG00000117020, ENSG00000109819
Regulation of actin cytoskeleton	7	239	0.437934	0.732599	ko04810	ENSG00000115414, ENSG00000138798, ENSG00000115904, ENSG00000107242, ENSG00000107831, ENSG00000145431, ENSG00000164171
Tyrosine metabolism	2	57	0.443285	0.732599	ko00350	ENSG00000132746, ENSG00000006534
Glycerolipid metabolism	2	58	0.452172	0.732599	ko00561	ENSG00000166035, ENSG00000164904
Progesterone-mediated oocyte maturation	3	95	0.456463	0.732599	ko04914	ENSG00000072133, ENSG00000152270, ENSG00000117020
Glycosaminoglycan biosynthesis - chondroitin sulfate	1	23	0.457822	0.732599	ko00532	ENSG00000111962
Protein export	1	23	0.457822	0.732599	ko03060	ENSG00000025796
Basal transcription factors	2	59	0.460979	0.732599	ko03022	ENSG00000134480, ENSG00000111358
Dilated cardiomyopathy	4	133	0.463114	0.732599	ko05414	ENSG00000087460, ENSG00000155657, ENSG00000167460, ENSG00000164171
Huntington's disease	6	209	0.470103	0.732599	ko05016	ENSG00000005339, ENSG00000182621, ENSG00000122735, ENSG00000109819, ENSG00000122705, ENSG00000110717
One carbon pool by folate	1	24	0.472083	0.732599	ko00670	ENSG00000120254
T cell receptor signaling pathway	4	135	0.47465	0.732599	ko04660	ENSG00000115904, ENSG00000135341, ENSG00000117020, ENSG00000135605
Basal cell carcinoma	2	61	0.478344	0.732599	ko05217	ENSG00000148737, ENSG00000164161
Toll-like receptor signaling pathway	4	137	0.486092	0.737819	ko04620	ENSG00000078902, ENSG00000135341, ENSG00000117020, ENSG00000055208
Spliceosome	5	179	0.507571	0.763602	ko03040	ENSG00000163714, ENSG00000169564, ENSG00000168438, ENSG00000096401, ENSG00000100028
Jak-STAT signaling pathway	5	182	0.522387	0.776809	ko04630	ENSG00000005339, ENSG00000115904, ENSG00000096968, ENSG00000117020, ENSG00000168685
Vitamin digestion and absorption	1	28	0.525488	0.776809	ko04977	ENSG00000103222
Drug metabolism - cytochrome P450	2	68	0.536344	0.781676	ko00982	ENSG00000132746, ENSG00000006534
Pentose phosphate pathway	1	29	0.537977	0.781676	ko00030	ENSG00000171174
Ether lipid metabolism	1	30	0.550138	0.792572	ko00565	ENSG00000123739
Ascorbate and aldarate metabolism	1	31	0.561981	0.80283	ko00053	ENSG00000164904
Protein processing in endoplasmic reticulum	5	192	0.570319	0.807952	ko04141	ENSG00000164070, ENSG00000197442, ENSG00000025796, ENSG00000136731, ENSG00000185345
Phagosome	8	313	0.581272	0.814807	ko04145	ENSG00000234745, ENSG00000206503, ENSG00000204525, ENSG00000204642, ENSG00000204632, ENSG00000204592, ENSG00000143882, ENSG00000164171
Dorso-ventral axis formation	1	33	0.584744	0.814807	ko04320	ENSG00000115904
Citrate cycle (TCA cycle)	1	34	0.59568	0.818517	ko00020	ENSG00000163541
NOD-like receptor signaling pathway	2	76	0.597036	0.818517	ko04621	ENSG00000135341, ENSG00000055208
Neuroactive ligand-receptor interaction	7	289	0.639355	0.865761	ko04080	ENSG00000126351, ENSG00000064989, ENSG00000080644, ENSG00000151617, ENSG00000111886, ENSG00000183454, ENSG00000120251
Hypertrophic cardiomyopathy (HCM)	3	125	0.641682	0.865761	ko05410	ENSG00000155657, ENSG00000167460, ENSG00000164171
Leishmaniasis	4	168	0.647453	0.866669	ko05140	ENSG00000096968, ENSG00000135341, ENSG00000166501, ENSG00000055208
RIG-I-like receptor signaling pathway	2	85	0.657996	0.870796	ko04622	ENSG00000135341, ENSG00000057663
Thyroid cancer	1	42	0.67345	0.870796	ko05216	ENSG00000148737
DNA replication	1	42	0.67345	0.870796	ko03030	ENSG00000112118
Peroxisome	2	88	0.676615	0.870796	ko04146	ENSG00000123983, ENSG00000161533
Tryptophan metabolism	1	43	0.682059	0.870796	ko00380	ENSG00000164904
Aldosterone-regulated sodium reabsorption	1	44	0.690442	0.870796	ko04960	ENSG00000166501
Leukocyte transendothelial migration	3	135	0.692684	0.870796	ko04670	ENSG00000113946, ENSG00000183230, ENSG00000166501
Ribosome biogenesis in eukaryotes	2	91	0.694406	0.870796	ko03008	ENSG00000163811, ENSG00000145375
Pathogenic Escherichia coli infection	2	92	0.700154	0.870796	ko05130	ENSG00000113946, ENSG00000166501
Collecting duct acid secretion	1	46	0.706554	0.870796	ko04966	ENSG00000143882
B cell receptor signaling pathway	3	138	0.706881	0.870796	ko04662	ENSG00000115904, ENSG00000166501, ENSG00000117020
Glycerophospholipid metabolism	2	97	0.727569	0.879141	ko00564	ENSG00000166035, ENSG00000123739
Arachidonic acid metabolism	1	49	0.72917	0.879141	ko00590	ENSG00000123739
Vasopressin-regulated water reabsorption	1	49	0.72917	0.879141	ko04962	ENSG00000087460
Porphyrin and chlorophyll metabolism	1	50	0.736316	0.880233	ko00860	ENSG00000188690
Other types of O-glycan biosynthesis	1	51	0.743275	0.880233	ko00514	ENSG00000198756
Sphingolipid metabolism	1	52	0.750051	0.880233	ko00600	ENSG00000104763
Aminoacyl-tRNA biosynthesis	1	55	0.769328	0.880233	ko00970	ENSG00000110619
Hedgehog signaling pathway	1	55	0.769328	0.880233	ko04340	ENSG00000164161
Toxoplasmosis	5	244	0.772796	0.880233	ko05145	ENSG00000123739, ENSG00000096968, ENSG00000135341, ENSG00000117020, ENSG00000055208
Osteoclast differentiation	4	200	0.775063	0.880233	ko04380	ENSG00000135341, ENSG00000117020, ENSG00000055208, ENSG00000135605
Bile secretion	2	108	0.780488	0.880233	ko04976	ENSG00000087460, ENSG00000143819
Apoptosis	2	109	0.784825	0.880233	ko04210	ENSG00000165806, ENSG00000117020
Lysosome	3	157	0.785349	0.880233	ko04142	ENSG00000103365, ENSG00000104763, ENSG00000122705
Arginine and proline metabolism	1	58	0.787125	0.880233	ko00330	ENSG00000164904
Glutathione metabolism	1	59	0.792748	0.880233	ko00480	ENSG00000100983
Oocyte meiosis	2	112	0.797387	0.880233	ko04114	ENSG00000072133, ENSG00000145349
Proteasome	1	62	0.808746	0.887012	ko03050	ENSG00000258790
Shigellosis	1	73	0.857578	0.93454	ko05131	ENSG00000057663
Primary immunodeficiency	1	79	0.878754	0.951517	ko05340	ENSG00000168685
p53 signaling pathway	1	85	0.896794	0.960992	ko04115	ENSG00000175054
Graft-versus-host disease	6	349	0.901429	0.960992	ko05332	ENSG00000234745, ENSG00000206503, ENSG00000204525, ENSG00000204642, ENSG00000204632, ENSG00000204592
Parkinson's disease	2	148	0.904463	0.960992	ko05012	ENSG00000185345, ENSG00000110717
Natural killer cell mediated cytotoxicity	8	464	0.926326	0.972145	ko04650	ENSG00000234745, ENSG00000206503, ENSG00000204525, ENSG00000204642, ENSG00000204632, ENSG00000204592, ENSG00000115904, ENSG00000166501
Oxidative phosphorylation	2	160	0.926397	0.972145	ko00190	ENSG00000143882, ENSG00000110717
Cardiac muscle contraction	1	101	0.932875	0.972937	ko04260	ENSG00000167460
Cytokine-cytokine receptor interaction	5	332	0.940496	0.974659	ko04060	ENSG00000138798, ENSG00000138696, ENSG00000204217, ENSG00000145431, ENSG00000168685
RNA transport	2	174	0.945992	0.974659	ko03013	ENSG00000107581, ENSG00000164902
Systemic lupus erythematosus	3	246	0.959464	0.982584	ko05322	ENSG00000116747, ENSG00000100028, ENSG00000183454
Hematopoietic cell lineage	2	194	0.965594	0.98294	ko04640	ENSG00000168685, ENSG00000164171
Antigen processing and presentation	6	460	0.983885	0.995598	ko04612	ENSG00000234745, ENSG00000206503, ENSG00000204525, ENSG00000204642, ENSG00000204632, ENSG00000204592
Rheumatoid arthritis	1	191	0.994125	0.99991	ko05323	ENSG00000143882
Olfactory transduction	3	515	0.99991	0.99991	ko04740	ENSG00000145349, ENSG00000179919, ENSG00000115252
